# Supplementary material for: Nutritional analysis of rice landraces from southern Odisha, India
Source: Food Sci Nutr. 2023 Oct 13;12(1):227–38. doi: 10.1002/fsn3.3756 (PMC10804119; doi:10.1002/fsn3.3756)
Supplement: Supplementary file 4 — Table S1 [file FSN3-12-227-s006.xlsx]

## Sheet: Sheet1
Supplemental Table 1. Genotypic and phenotypic correlation matrix for all the studied traits
Traits	Length	Breadth	L/B ratio	Density (g/cm3)	VER	ER	ASV	WAC	CHG (g/grain)	IH	CIG (ml/grain)	AC %	GC (mm)	PA (%)	Moisture (%)	Ash (%)	Crude protein g/100g	Total Sugar g/100g	Crude fibre g/100g	Food energy (Kcal/100g)	Calcium	Iron	Potassium	Magnesium	Phosphorous	B1	B2	B3
Length		-0.196NS	0.536*	0.042NS	-0.383NS	0.069NS	0.308NS	-0.147NS	0.340NS	0.126NS	0.510*	-0.567**	0.048NS	-0.653**	0.163NS	-0.434NS	0.177NS	0.350NS	-0.348NS	0.291NS	0.181NS	-0.460*	-0.133NS	-0.140NS	-0.113NS	-0.032NS	-0.079NS	0.193NS
Breadth	-0.212NS		-0.729**	-0.284NS	0.073NS	-0.354NS	-0.090NS	-0.194NS	0.104NS	-0.087NS	0.253NS	-0.150NS	-0.347NS	-0.137NS	-0.106NS	-0.029NS	-0.608**	0.186NS	-0.142NS	0.293NS	0.187NS	0.493*	0.402NS	0.441NS	0.753**	-0.076NS	0.277NS	-0.348NS
L/B ratio	0.595**	-0.938**		0.308NS	-0.003NS	0.354NS	0.167NS	-0.027NS	0.088NS	-0.036NS	-0.160NS	-0.017NS	0.345NS	-0.076NS	0.046NS	-0.182NS	0.276NS	-0.124NS	-0.090NS	-0.246NS	-0.248NS	-0.235NS	-0.166NS	-0.157NS	-0.535*	0.222NS	0.106NS	0.133NS
Density (g/cm3)	0.041NS	-0.304NS	0.349NS		0.486*	-0.024NS	0.569**	0.297NS	-0.526*	-0.211NS	-0.332NS	0.240NS	0.016NS	-0.438NS	-0.208NS	-0.516*	0.188NS	-0.139NS	0.225NS	-0.226NS	0.373NS	0.078NS	0.484*	0.267NS	0.072NS	0.593**	0.399NS	0.110NS
VER	-0.423NS	0.163NS	-0.048NS	0.543*		-0.181NS	0.332NS	-0.032NS	-0.283NS	-0.270NS	-0.398NS	0.732**	-0.115NS	0.017NS	-0.311NS	-0.056NS	-0.487*	-0.440NS	0.245NS	-0.435NS	0.077NS	0.728**	0.691**	0.689**	0.198NS	0.330NS	0.362NS	-0.211NS
ER	0.079NS	-0.375NS	0.381NS	-0.020NS	-0.238NS		-0.059NS	-0.084NS	-0.204NS	0.262NS	-0.230NS	0.099NS	0.980**	0.381NS	0.290NS	0.261NS	0.249NS	0.385NS	-0.147NS	0.305NS	-0.140NS	-0.185NS	-0.192NS	-0.334NS	-0.547*	-0.149NS	0.045NS	0.045NS
ASV	0.309NS	-0.082NS	0.172NS	0.572**	0.349NS	-0.056NS		0.261NS	-0.183NS	0.277NS	-0.078NS	0.111NS	-0.051NS	-0.608**	0.291NS	-0.706**	0.055NS	0.103NS	-0.346NS	0.132NS	0.642**	-0.092NS	0.389NS	0.251NS	-0.166NS	0.322NS	0.160NS	-0.052NS
WAC	-0.220NS	-0.221NS	0.029NS	0.500*	-0.103NS	-0.109NS	0.373NS		0.012NS	0.120NS	-0.294NS	0.050NS	-0.109NS	-0.105NS	0.247NS	-0.220NS	0.237NS	-0.287NS	0.081NS	-0.214NS	0.214NS	-0.121NS	0.242NS	0.094NS	0.038NS	0.529*	0.217NS	0.107NS
CHG (g/grain)	0.851**	0.557*	-0.244NS	-1.238**	-1.277**	-0.652**	-0.548*	-0.187NS		0.058NS	0.473*	-0.305NS	-0.269NS	-0.037NS	0.128NS	0.027NS	-0.181NS	-0.028NS	-0.242NS	0.032NS	-0.060NS	-0.110NS	-0.100NS	0.010NS	0.161NS	-0.360NS	-0.187NS	0.242NS
IH	0.126NS	-0.092NS	-0.026NS	-0.215NS	-0.294NS	0.267NS	0.279NS	0.168NS	0.142NS		0.155NS	-0.240NS	0.294NS	-0.182NS	0.967**	-0.100NS	0.122NS	-0.082NS	-0.310NS	-0.071NS	0.269NS	-0.240NS	-0.115NS	-0.234NS	-0.378NS	-0.317NS	-0.110NS	-0.143NS
CIG (ml/	0.841**	0.525*	-0.033NS	-0.559*	-0.968**	-0.416NS	-0.165NS	-0.686**	1.061**	0.224NS		-0.619**	-0.288NS	-0.436NS	0.113NS	-0.266NS	0.121NS	0.307NS	-0.209NS	0.276NS	0.323NS	-0.360NS	-0.148NS	-0.241NS	0.268NS	-0.522*	-0.460*	0.037NS
grain)
AC %	-0.801**	0.136NS	-0.092NS	0.322NS	1.044**	0.062NS	0.124NS	-0.006NS	-1.354**	-0.338NS	-1.407**		0.127NS	0.446*	-0.245NS	0.254NS	-0.312NS	-0.356NS	0.296NS	-0.310NS	-0.229NS	0.511*	0.411NS	0.450*	-0.095NS	0.254NS	0.183NS	-0.186NS
GC (mm)	0.047NS	-0.358NS	0.367NS	0.015NS	-0.143NS	1.001**	-0.047NS	-0.150NS	-0.698**	0.299NS	-0.404NS	0.143NS		0.355NS	0.301NS	0.293NS	0.163NS	0.319NS	-0.090NS	0.246NS	-0.158NS	-0.105NS	-0.154NS	-0.288NS	-0.532*	-0.117NS	0.118NS	-0.365NS
PA (%)	-0.672**	-0.155NS	-0.121NS	-0.452*	0.052NS	0.375NS	-0.630**	-0.124NS	-0.304NS	-0.190NS	-0.713**	0.612**	0.362NS		-0.158NS	0.721**	-0.075NS	-0.124NS	0.170NS	-0.090NS	-0.638**	0.214NS	-0.292NS	-0.165NS	-0.293NS	-0.213NS	-0.171NS	-0.134NS
Moisture (%)	0.164NS	-0.141NS	0.048NS	-0.207NS	-0.329NS	0.297NS	0.298NS	0.339NS	0.348NS	0.971**	0.183NS	-0.342NS	0.308NS	-0.169NS		-0.167NS	0.100NS	-0.117NS	-0.416NS	-0.089NS	0.215NS	-0.231NS	-0.066NS	-0.170NS	-0.376NS	-0.228NS	-0.054NS	-0.160NS
Ash (%)	-0.435NS	-0.029NS	-0.193NS	-0.520*	-0.060NS	0.262NS	-0.710**	-0.307NS	0.100NS	-0.101NS	-0.449*	0.339NS	0.298NS	0.757**	-0.168NS		-0.126NS	-0.064NS	0.460*	-0.088NS	-0.643**	0.206NS	-0.323NS	-0.150NS	-0.131NS	-0.213NS	-0.164NS	0.030NS
Crude protein g/100g	0.211NS	-0.750**	0.436NS	0.222NS	-0.645**	0.245NS	0.056NS	0.285NS	-0.420NS	0.128NS	-0.068NS	-0.622**	0.233NS	-0.046NS	0.114NS	-0.159NS		0.290NS	0.074NS	0.164NS	0.229NS	-0.861**	-0.609**	-0.800**	-0.519*	-0.035NS	-0.436NS	0.277NS
Total Sugar g/100g	0.390NS	0.218NS	-0.141NS	-0.166NS	-0.529*	0.419NS	0.094NS	-0.235NS	0.087NS	-0.088NS	0.474*	-0.492*	0.363NS	-0.139NS	-0.110NS	-0.069NS	0.309NS		-0.239NS	0.942**	0.314NS	-0.463*	-0.320NS	-0.392NS	-0.123NS	-0.207NS	-0.121NS	-0.199NS
Crude fibre g/100g	-0.457*	-0.078NS	-0.192NS	0.352NS	0.258NS	-0.261NS	-0.454*	-0.138NS	-0.990**	-0.400NS	-0.629**	0.114NS	-0.156NS	0.114NS	-0.557*	0.602**	0.144NS	-0.346NS		-0.302NS	-0.127NS	0.159NS	0.059NS	0.002NS	0.175NS	0.377NS	0.189NS	0.175NS
Food energy (Kcal/100g)	0.297NS	0.344NS	-0.271NS	-0.232NS	-0.459*	0.313NS	0.142NS	-0.264NS	0.172NS	-0.070NS	0.527*	-0.438NS	0.237NS	-0.126NS	-0.090NS	-0.087NS	0.247NS	1.022**	-0.465*		0.366NS	-0.417NS	-0.281NS	-0.336NS	-0.041NS	-0.172NS	-0.127NS	-0.212NS
Calcium	0.216NS	0.366NS	-0.367NS	0.492*	-0.190NS	-0.256NS	0.808**	0.247NS	-1.028**	0.332NS	0.221NS	-0.443NS	-0.242NS	-0.820**	0.275NS	-0.802**	0.293NS	0.470*	-0.384NS	0.476*		-0.287NS	0.212NS	-0.057NS	0.143NS	0.112NS	0.074NS	-0.123NS
Iron	-0.479*	0.456*	-0.329NS	0.096NS	0.851**	-0.183NS	-0.086NS	-0.131NS	-0.251NS	-0.245NS	-0.506*	0.996**	-0.115NS	0.216NS	-0.247NS	0.224NS	-0.930**	-0.541*	0.241NS	-0.462*	-0.367NS		0.722**	0.837**	0.501*	0.206NS	0.526*	-0.300NS
Potassium	-0.137NS	0.512*	-0.160NS	0.535*	0.751**	-0.236NS	0.412NS	0.202NS	-0.558*	-0.125NS	-0.543*	0.511*	-0.154NS	-0.360NS	-0.074NS	-0.343NS	-0.802**	-0.345NS	-0.084NS	-0.294NS	0.182NS	0.833**		0.894**	0.602**	0.391NS	0.565**	-0.199NS
Magnesium	-0.136NS	0.525*	-0.173NS	0.268NS	0.767**	-0.361NS	0.259NS	0.183NS	0.148NS	-0.236NS	-0.334NS	0.603**	-0.305NS	-0.197NS	-0.169NS	-0.153NS	-0.919**	-0.457*	-0.034NS	-0.359NS	-0.060NS	0.891**	0.957**		0.569**	0.354NS	0.519*	-0.095NS
Phosphorous	-0.125NS	0.845**	-0.587**	0.101NS	0.265NS	-0.598**	-0.163NS	-0.094NS	0.174NS	-0.416NS	0.277NS	-0.019NS	-0.562**	-0.350NS	-0.426NS	-0.141NS	-0.661**	-0.037NS	0.303NS	-0.029NS	0.167NS	0.567**	0.620**	0.665**		0.128NS	0.313NS	0.027NS
B1	-0.088NS	-0.594**	0.216NS	1.561**	0.944**	-0.328NS	0.863**	1.080**	-0.328NS	-0.688**	-0.714**	0.723**	-0.346NS	-0.551*	-0.622**	-0.513*	0.257NS	-0.325NS	0.275NS	-0.512*	0.443NS	0.212NS	1.053**	0.827**	0.443NS		0.649**	-0.087NS
B2	-0.566**	1.464**	-1.788**	3.612**	3.046**	0.530*	1.306**	1.401**	-3.821**	-0.563**	1.210**	2.256**	0.601**	-1.707**	-0.423NS	-1.232**	-1.808**	-1.056**	0.098NS	-1.307**	1.316**	2.890**	5.714**	4.065**	4.042**	-0.484*		-0.416NS
B3	0.825**	-0.919**	1.031**	0.257NS	-0.315NS	-1.553**	-0.140NS	1.431**	0.974**	-0.622**	0.516*	-1.050**	-1.487**	-1.062**	-0.555*	0.107NS	1.038**	-0.698**	2.039**	-0.909**	-0.070NS	-0.840**	-0.833**	-0.529*	-0.218NS	4.571**	3.003**
