# Supplementary material for: Nutritional analysis of rice landraces from southern Odisha, India
Source: Food Sci Nutr. 2023 Oct 13;12(1):227–38. doi: 10.1002/fsn3.3756 (PMC10804119; doi:10.1002/fsn3.3756)
Supplement: Supplementary file 5 — Table S2 [file FSN3-12-227-s005.xlsx]

## Sheet: Sheet1
Supplemental Table 2. Variability parameters for grain quality traits
	Length (mm)	Breadth (mm)	L/B ratio	Density (g/cm3)	VER	ER	ASV	WAC	CHG (g/grain)	IH	CIG (ml/grain)	AC (%)	GC (mm)	PA (%)	Moisture (%)	Ash (%)	Crude protein g/100g	Total Sugar g/100g	Crude fibre g/100g	Food energy(Kcal/100g)	Calcium	Iron	Potassium	Magnesium	Phosphorous	B1	B2	B3
N	10	10	10	10	10	10	10	10	10	10	10	10	10	10	10	10	10	10	10	10	10	10	10	10	10	10	10	10
Min.	4.48	2.1	2.21	1.235	1.11	2.2	2.15	1.595	0	0	0.01	1.11	2.19	6.345	5.79	4.665	5.65	74.65	1.4	331.9	2.77	1.07	100.945	64.7	117.49	0.385	0.04	4.45
Max.	6.69	2.52	3.125	1.65	1.23	2.87	4.65	2.385	0.01	0.19	0.025	1.31	2.87	9.645	18.5	23.1	6.96	82.05	1.85	360.8	3.855	1.565	108.08	78.325	124.325	0.5	0.41	4.8
Sum	60.24	23.29	26.45	13.44	11.67	26.53	34.95	20.215	0.04	0.325	0.185	11.775	26.42	71.32	80.515	105.74	62.785	769.25	15.94	3385.38	33.89	12.695	1025.84	682.655	1205.01	4.295	0.86	45.64
Mean	6.024	2.329	2.645	1.344	1.167	2.653	3.495	2.022	0.004	0.033	0.019	1.178	2.642	7.132	8.052	10.574	6.279	76.925	1.594	338.538	3.389	1.27	102.584	68.266	120.501	0.43	0.086	4.564
St. error	0.201	0.046	0.093	0.054	0.013	0.077	0.345	0.071	0.001	0.018	0.001	0.019	0.078	0.305	1.182	2.178	0.116	0.7	0.046	2.772	0.118	0.053	0.683	1.564	0.761	0.012	0.036	0.04
Variance	0.403	0.021	0.087	0.029	0.002	0.059	1.189	0.05	0	0.003	0	0.004	0.06	0.932	13.964	47.417	0.135	4.901	0.022	76.845	0.14	0.028	4.658	24.47	5.789	0.001	0.013	0.016
St. dev.	0.635	0.145	0.294	0.171	0.042	0.242	1.09	0.223	0.004	0.056	0.004	0.061	0.245	0.965	3.737	6.886	0.368	2.214	0.147	8.766	0.374	0.168	2.158	4.947	2.406	0.038	0.114	0.126
Median	6.2	2.32	2.585	1.245	1.16	2.75	4.25	2.065	0.005	0.02	0.02	1.163	2.735	6.873	6.96	8.038	6.343	76.3	1.575	335.353	3.523	1.233	101.85	66	120.058	0.423	0.05	4.525
25 prcntil	5.798	2.2	2.435	1.239	1.129	2.416	2.263	1.853	0	0.01	0.015	1.128	2.396	6.528	6.388	5.508	6.03	75.55	1.48	332.836	3.066	1.138	101.564	65.485	118.581	0.401	0.045	4.45
75 prcntil	6.41	2.465	2.903	1.498	1.21	2.83	4.3	2.16	0.006	0.02	0.02	1.215	2.833	7.248	7.763	14.511	6.45	78.5	1.713	342.723	3.663	1.458	102.719	70.541	122.635	0.449	0.056	4.66
Skewness	-1.715	-0.166	0.385	1.334	0.167	-1.065	-0.45	-0.443	0.407	3.075	-0.806	1.103	-1.044	2.301	2.958	1.432	-0.109	1.523	0.396	2.124	-0.704	0.72	2.253	1.641	0.523	1.024	3.147	0.712
Kurtosis	3.812	-1.404	-0.522	0.038	-1.648	-0.373	-2.192	0.452	-1.074	9.615	1.237	1.134	-0.415	5.917	9.061	0.671	0.811	2.463	-0.988	4.953	-0.689	-0.838	5.116	1.227	-0.975	0.335	9.93	-0.728
Geom. mean	5.99	2.325	2.63	1.335	1.166	2.642	3.324	2.01	0	0	0.018	1.176	2.631	7.081	7.571	9.045	6.269	76.897	1.588	338.438	3.369	1.26	102.564	68.114	120.48	0.428	0.061	4.562
Coeff. of variation	10.543	6.233	11.127	12.756	3.625	9.136	31.194	11.052	98.601	171.508	22.251	5.213	9.281	13.533	46.412	65.122	5.858	2.878	9.216	2.589	11.043	13.243	2.104	7.246	1.997	8.857	132.545	2.758
