# Supplementary material for: Nutritional analysis of rice landraces from southern Odisha, India
Source: Food Sci Nutr. 2023 Oct 13;12(1):227–38. doi: 10.1002/fsn3.3756 (PMC10804119; doi:10.1002/fsn3.3756)
Supplement: Supplementary file 6 — Table S3 [file FSN3-12-227-s004.xlsx]

## Sheet: Sheet1
Supplemental Table 3. Genetic variability parameters
Character	Grand Mean	PCV %	GCV%	Heritability (bs)	Genetic advance (GA)	GA as % of mean
Length (mm)	6.024	10.556	10.53	99.519	1.304	21.641
Breadth (mm)	2.329	6.598	5.847	78.532	0.249	10.673
L/B ratio	2.645	11.612	10.619	83.63	0.529	20.005
Density (g/cm3)	1.344	12.805	12.707	98.47	0.349	25.975
VER	1.167	3.779	3.465	84.114	0.076	6.547
ER	2.653	9.228	9.043	96.018	0.484	18.253
ASV	3.495	31.277	31.11	98.935	2.228	63.745
WAC	2.022	12.628	9.21	53.191	0.28	13.837
CHG (g/grain)	0.004	129.099	52.705	16.667	0.002	44.324
IH	0.033	171.577	171.439	99.839	0.115	352.879
CIG (ml/grain)	0.019	27.027	16.116	35.556	0.004	19.796
AC (%)	1.178	5.991	4.297	51.446	0.075	6.349
GC (mm)	2.642	9.331	9.231	97.861	0.497	18.811
PA (%)	7.132	13.844	13.214	91.104	1.853	25.982
Moisture (%)	8.052	46.482	46.343	99.405	7.664	95.182
Ash (%)	10.574	65.144	65.1	99.866	14.171	134.016
Crude protein g/100g	6.279	6.221	5.471	77.36	0.622	9.913
Total Sugar g/100g	76.925	2.98	2.771	86.462	4.084	5.309
Crude fibre g/100g	1.594	10.382	7.88	57.611	0.196	12.321
Food Energy(Kcal/100g)	338.538	2.606	2.573	97.468	17.713	5.232
Calcium	3.389	12.183	9.771	64.324	0.547	16.144
Iron	1.27	13.585	12.892	90.054	0.32	25.202
Potassium	102.584	2.154	2.052	90.729	4.131	4.027
Magnesium	68.266	7.289	7.204	97.681	10.012	14.667
Phosphorous	120.501	2.074	1.916	85.402	4.396	3.648
B1	0.43	11.544	4.859	17.718	0.018	4.213
B2	0.086	186.018	23.094	1.541	0.005	5.906
B3	4.564	3.772	0.996	6.975	0.025	0.542
