# Supplementary material for: Nutritional analysis of rice landraces from southern Odisha, India
Source: Food Sci Nutr. 2023 Oct 13;12(1):227–38. doi: 10.1002/fsn3.3756 (PMC10804119; doi:10.1002/fsn3.3756)
Supplement: Supplementary file 7 — Table S4 [file FSN3-12-227-s008.xlsx]

## Sheet: Sheet1
Suppl. Table 4	Analysis of Variance (ANOVA) for grain quality traits
Source of Variation	DF	Length (mm)	Breadth (mm)	L/B ratio	Density (g/cm3)	VER	ER	ASV	WAC	CHG (g/grain)	IH	CIG (ml/grain)	AC (%)	GC (mm)	PA (%)	Moisture (%)	Ash (%)	Crude protein g/100g	Total Sugar g/100g	Crude fibre g/100g	Food energy (Kcal/100g)	Calcium	Iron	Potassium	Magnesium	Phosphorous	B1	B2	B3
Replication	1	0.001	0.011	0.001	0	0.002	0.004	0.061	0.031	0	0	0	0.005	0.004	0.077	0.157	0.072	0.009	1.3	0.001	0.853	0.026	0.001	1.357	0.623	0.05	0	0.019	0.023
Treatment	9	0.807**	0.042**	0.173**	0.059**	0.004**	0.117**	2.377**	0.1*	0	0.006	0**	0.008**	0.12**	1.863**	27.929**	94.833**	0.271**	9.801**	0.043*	153.69**	0.28*	0.057**	9.316**	48.941**	11.577**	0.003	0.026	0.032
Error	9	0.002	0.005	0.015	0	0	0.002	0.013	0.031	0	0	0	0.002	0.001	0.087	0.083	0.064	0.035	0.712	0.012	1.971	0.061	0.003	0.453	0.574	0.912	0.002	0.025	0.028
*significant at p=5% level of significance
**significant at p=1% level of significance
