# Supplementary material for: Nutritional analysis of rice landraces from southern Odisha, India
Source: Food Sci Nutr. 2023 Oct 13;12(1):227–38. doi: 10.1002/fsn3.3756 (PMC10804119; doi:10.1002/fsn3.3756)
Supplement: Supplementary file 8 — Table S5 [file FSN3-12-227-s001.xlsx]

## Sheet: Sheet1
Suppl. Table 5 Eigenvalue and variance % for Various PCs
Principal Components	Eigenvalue	Percentage variance	Cumulative variance
1	7.43	26.55	26.55
2	4.99	17.83	44.38
3	4.49	16.05	60.43
4	3.49	12.48	72.91
5	2.56	9.16	82.07
6	1.93	6.9	88.97
