# Supplementary material for: Nutritional analysis of rice landraces from southern Odisha, India
Source: Food Sci Nutr. 2023 Oct 13;12(1):227–38. doi: 10.1002/fsn3.3756 (PMC10804119; doi:10.1002/fsn3.3756)
Supplement: Supplementary file 9 — Table S6 [file FSN3-12-227-s003.xlsx]

## Sheet: Sheet1
Supplemental Table 6. Contribution of each genotype for various PCs
	PC 1	PC 2	PC 3	PC 4	PC 5	PC 6	PC 7	PC 8	PC 9
JP1	-2.96	0.69	1.16	2.06	-3.06	-1.41	0.38	-0.66	0.31118
JP2	-1.31	0.06	1.54	1.51	0.98	2.07	-1.96	-1.09	-0.25015
JP3	0.15	1.44	3.96	-3.17	0.8	-1.33	-0.34	0.24	0.0592
JP4	-0.52	0.88	-3.47	-1.18	0.59	-1.41	-0.22	-1.2	-1.2364
JP5	-1.17	-1.49	-1.29	-1.14	1.28	0.52	1.13	-1.13	1.5761
JP6	-2.24	1.68	-0.93	2.25	2.24	-0.68	0.17	1.82	0.18968
JP7	5.65	1.79	0.91	1.65	0.22	0.57	1.48	-0.48	-0.28561
JP8	2.52	1.57	-2.36	-1.25	-1.98	0.7	-1.41	0.98	0.76968
JP9	2.33	-5.43	0.29	0.76	0.01	-1.16	-0.57	0.56	-0.18866
JP10	-2.45	-1.18	0.18	-1.5	-1.09	2.11	1.35	0.96	-0.94511
